# Supplementary material for: Maternal and neonatal outcomes associated with induction of labor after one previous cesarean delivery: A French retrospective study
Source: PLoS One. 2020 Aug 7;15(8):e0237132. doi: 10.1371/journal.pone.0237132 (PMC7413415; doi:10.1371/journal.pone.0237132)
Supplement: S1 Dataset — (XLSX) [file pone.0237132.s001.xlsx]

## Sheet: Feuil1
groupe	agematernel	poidshabituel	taille	IMC	geo	agegestationnelaccouchement	paritaprsissue	gestit	paritavantgrossesseactuelle	INTERVALLECG	motif_atcdcesar_isa	AVB	AVANTOUAPRES	ATCDOBST	SPONTANEE	COMPLICATIONS	complic_gr_isa	Complication2	complication3	AT	ACCOUCHEMENT	VBINST	motifdudclenchement	memotif	methode_decl	duredutravail	rupturedelapde	LA	COMPLDELI	EPISIO	lsionsdespartiesmolles	complicationsinfectieuses	complicationsthromboemboliques	TRANSFU	ANEM	TRANSFERTMAT	VIVANT	SEXE	pHcordonartriel	AcideLactiqueNN	DS	TRANSFERT	poids	duredusjour	motif_atcesar	compl	apd	modacc	voiebasse
1	30.07	57	167	20	1	40.3	2	2	1	4	ARCF	0	3	0	0	1	non	sous levothyrox	non	1	1	0				4	1	0	0	0	0	0	0	0	0	0	1	1	6.99	8.6	0	0	3030	4	1	1	1	2	0
1	33.16	74	165	27	3	41.2	2	2	1	24	siege	0	3	0	0	0	non	non	non	1	1	0				6	0	1	0	0	0	0	0	0	0	0	1	1	7.2	4	0	0	3690	5	4	1	1	2	0
2	27.59	62	168	22	1	41.3	2	3	1	28	siege	0	3	1	0	0	non	non	non	2	3	4	rupture prématurée des membranes	crp décalée chorio	synto	7	3	0	0	1	0	0	0	0	2	0	1	0	7.1	8.9	0	0	3135	4	4	1	1	1	1
1	41.19	69	167	25	3	40	2	12	1	68	bassin	0	3	1	0	1	autre	non	non	1	1	0				6	3	0	0	0	0	0	0	0	0	0	1	0	7.19	4.7	1	0	3820	5	5	5	1	2	0
1	38.37	84	159	33	3	40.3	2	2	1	141	ARCF	0	3	0	0	1	DG	non	non	1	2	0				11	3	0	0	0	1	0	0	0	2	0	1	0	7.28	4.1	0	0	2940	5	1	2	1	1	1
2	35.97	63	167	23	1	41.6	2	2	1	23	ARCF	0	3	0	0	0	non	non	non	2	2	0	grossesse prolongée (> = 41 sem)		PGE2	12	1	0	0	0	1	0	0	0	0	0	1	1	0	0	0	0	4080	4	1	1	1	1	1
1	31.72	61	160	24	1	39.5	2	4	1	58	bassin	0	3	1	0	1	autre	non	non	1	3	3				7	3	0	0	0	1	0	0	0	0	0	1	0	7.11	7.7	0	0	4366	4	5	5	1	1	1
1	35.93	47	159	18	1	41	2	2	1	96	stagnation	0	3	0	0	1	thrombopenie	non	non	1	1	0				5	0	0	0	0	0	0	1	0	0	0	1	1	7.27	3.6	0	0	3285	5	2	5	1	2	0
1	36.65	61	160	24	3	39.6	3	3	2	48	ARCF	1	1	0	0	0	non	non	non	1	2	0				6	1	2	2	1	0	0	0	0	2	0	1	0	7.25	3.6	0	0	3310	3	1	1	1	1	1
1	30.45	100	168	35	1	40.5	2	2	1	41	stagnation	0	3	0	0	1	DG	non	non	1	2	0				10	0	0	0	0	1	0	0	0	0	0	1	0	7.18	8.3	1	1	3320	4	2	2	1	1	1
1	31.72	58	157	24	4	41.1	2	4	1	42	ARCF	0	3	1	0	0	non	non	non	1	2	0				10	1	0	2	0	1	0	0	0	2	0	1	0	7.31	3.9	0	0	3800	3	1	1	1	1	1
1	33.02	50	159	20	4	40.1	2	4	1	21	ARCF	0	3	1	0	0	non	non	non	1	2	0				8	1	0	0	0	1	0	0	0	0	0	1	1	7.22	6.3	0	0	3330	3	1	1	1	1	1
1	42.56	80	171	27	3	40	2	4	1	40	ARCF	0	3	1	0	0	non	non	non	1	2	0				6	3	0	2	0	1	0	0	0	1	0	1	0	0	0	0	0	3690	3	1	1	1	1	1
1	38.37	98	165	36	1	41.1	3	3	1	109	ARCF	1	1	0	0	0	non	non	non	1	1	0				6	3	2	0	0	0	0	0	0	2	0	1	0	7	12.5	1	0	4040	4	1	1	1	2	0
1	31.97	57	155	24	3	41.1	2	2	1	60	stagnation	0	3	0	0	1	thrombopenie	non	non	1	1	0				3	1	0	0	0	0	0	0	0	2	0	1	0	7.26	2.9	0	0	3880	4	2	5	1	2	0
2	20.68	49	155	20	3	39.5	2	2	1	22	Patho_mater	0	3	0	0	1	anomalie_poids	RCIU	non	2	2	0	RCIU		synto	5	1	0	0	0	0	0	0	0	0	0	1	0	7.24	4.2	0	1	2645	4	3	4	1	1	1
1	28.72	53	161	20	1	38.2	2	3	1	23	ARCF	0	3	1	0	1	DG	DG SOUS REGIME	non	1	2	0				6	3	0	0	0	1	0	0	0	0	0	1	0	7.27	3.9	0	0	2695	4	1	2	1	1	1
2	29.05	112	169	39	3	41.1	2	2	1	23	ARCF	0	3	0	0	0	non	non	non	2	0	0	diminution MAF		PGE2	0	4	0	0	0	0	0	0	0	2	0	1	1	7.26	4.8	0	0	3792	5	1	1	1	3	0
1	33.82	60	160	23	3	40.5	2	2	1	19	stagnation	0	3	0	0	0	non	non	non	1	2	0				8	1	2	0	0	1	0	0	0	0	0	1	0	7.36	3	0	0	3670	3	2	1	1	1	1
1	39.04	63	165	23	1	40.6	3	3	2	41	siege	1	0	0	0	0	non	non	non	1	2	0				3	0	0	0	0	0	0	0	0	0	0	1	1	0	0	0	0	2755	3	4	1	1	1	1
1	28.32	53	148	24	2	40	3	5	2	133	stagnation	1	1	1	0	1	HTA	non	non	1	2	0				7	1	2	0	0	0	0	0	0	0	0	1	1	7.15	7.3	1	0	3225	6	2	3	1	1	1
1	26.09	65	158	26	3	40	2	2	1	37	stagnation	0	3	0	0	1	non	non	non	1	3	2				9	1	0	0	1	0	1	0	0	2	0	1	0	7.17	9.3	0	0	3420	3	2	1	1	1	1
1	36.35	60	163	23	4	40.4	2	3	1	58	Patho_mater	0	3	1	0	0	non	non	non	1	3	1				9	1	0	1	1	0	0	0	0	0	0	1	0	7.29	4.7	0	0	3860	4	3	1	3	1	1
2	41.76	62	155	26	3	41.2	2	2	1	54	ARCF	0	3	1	0	0	non	non	non	2	1	0	grossesse prolongée (> = 41 sem)	ARCF	PGE2	7	1	0	0	0	0	0	0	0	0	0	1	0	7.23	4.3	1	0	3900	6	1	1	1	2	0
2	32.37	68	170	24	1	38.4	2	3	1	52	stagnation	0	3	1	0	1	liquide	non	non	2	2	0	RPM>48H		PGE2	5	3	0	0	1	0	1	0	0	0	0	1	1	7.18	6.7	1	0	3415	7	2	5	1	1	1
1	35.4	57	164	21	1	40.1	2	2	1	31	ARCF	0	3	0	0	0	non	non	non	1	2	0				6	3	0	0	0	1	0	0	0	0	0	1	1	7.26	5	0	0	3540	3	1	1	1	1	1
1	33.37	109	175	36	1	38.3	2	3	1	53	patho_foet	0	3	1	0	0	non	non	non	1	2	0				5.3	1	0	1	0	0	0	0	0	0	0	1	1	0	0	0	0	3610	3	5	1	1	1	1
1	35.42	90	169	32	3	40.3	4	5	3	24	placenta	1	0	1	0	0	non	non	non	1	2	0				4	0	0	1	0	1	0	0	0	0	0	1	0	0	0	0	0	3850	3	5	1	1	1	1
1	24.95	87	162	33	3	40.4	2	2	1	27	ARCF	0	3	0	0	0	non	non	non	1	2	0				6	0	2	1	0	1	1	0	0	0	0	1	1	7.15	6.5	1	0	3120	4	1	1	1	1	1
1	35.42	54	161	21	1	39	2	2	1	26	ARCF	0	3	0	0	1	seroconver	rai positive antiC	non	1	3	2				2.5	1	1	0	1	0	0	0	0	0	0	1	0	7.13	8.6	0	0	3020	4	1	5	1	1	1
1	33.56	67	165	25	3	39.5	2	3	1	48	ARCF	0	3	0	0	0	non	non	non	1	2	0				2.3	3	0	0	0	1	0	0	0	0	0	1	0	7.2	6.3	0	0	2870	3	1	1	1	1	1
1	29.25	75	165	28	3	40.6	2	3	1	35	siege	0	3	1	0	0	non	non	non	1	2	0				11	3	0	0	1	0	0	0	0	0	0	1	0	0	0	0	0	3680	5	4	1	1	1	1
1	36.84	56	162	21	4	39.6	2	3	1	25	stagnation	0	3	1	0	0	non	non	non	1	3	1				8	1	0	1	1	0	0	0	0	0	0	1	0	7.18	6	0	0	3480	3	2	1	1	1	1
2	30.86	61	159	24	1	41.4	2	2	1	33	ARCF	0	3	0	0	0	non	non	non	2	1	0	grossesse prolongée (> = 41 sem)		PGE2	7	0	0	0	0	0	0	1	0	0	0	1	1	7.28	5.7	0	0	3350	6	1	1	1	2	0
1	28.09	113	172	38	1	40.3	3	8	2	78	stagnation	1	1	1	0	1	DG	Ac antilupique	sous aspegic	1	2	0				3	3	0	0	0	1	0	0	0	0	0	1	0	0	0	0	0	3385	5	2	2	1	1	1
2	31.45	65	158	26	3	41.1	3	3	2	37	NR	1	1	0	0	1	DG	non	non	2	2	0	grossesse prolongée (> = 41 sem)	DG	PGE2	2	0	0	0	0	1	0	0	0	0	0	1	1	7.11	8.4	0	0	3530	4	5	2	1	1	1
2	33.88	115	165	42	1	41.2	3	4	2	39	Patho_mater	1	0	1	0	0	non	non	non	2	2	0	grossesse prolongée (> = 41 sem)	terme incertain	PGE2	8	1	0	1	0	0	0	0	0	0	0	1	0	7.22	5.1	0	0	3380	5	3	1	1	1	1
1	28.99	82	150	36	1	40.3	2	2	1	29	ARCF	0	3	0	0	0	non	non	non	1	3	0				10	1	0	1	1	1	0	0	0	1	0	1	0	7.11	9.2	1	0	3040	3	1	1	1	1	1
1	31.5	58	148	26	1	41.3	2	2	1	47	ARCF	0	3	0	0	0	non	non	non	1	2	0				8	3	2	0	0	1	0	0	0	0	0	1	0	7.27	5	0	0	3475	4	1	1	1	1	1
2	40.44	58	160	23	1	38.4	2	3	1	25	siege	0	3	1	0	0	non	non	non	2	2	0	RSM>48h		synto	10	3	0	1	0	1	0	0	0	0	0	1	1	7.24	4.2	0	0	3230	6	4	1	1	1	1
2	37.61	72	156	30	1	38.3	2	2	1	48	transverse	0	3	0	0	1	HTA	Hellp débutant	non	2	1	0	Hellp Syndrome débutant,SHAG		synto	.49	1	0	0	0	0	0	0	0	0	1	1	1	NR	NR	0	1	2950	6	5	3	1	2	0
1	31.12	57	165	21	3	39	4	5	3	96	ARCF	1	2	1	0	1	non	non	non	1	2	0				3	1	0	0	0	0	0	0	0	0	0	1	0	0	0	0	0	2810	3	1	1	1	1	1
1	38.84	60	154	25	3	40.6	4	5	3	146	stagnation	1	1	1	0	0	non	non	non	1	2	0				5	3	0	0	0	0	0	0	0	0	0	1	1	7.26	3.3	0	0	3220	3	2	1	1	1	1
2	27.65	73	170	25	1	41.6	2	2	1	42	Patho_mater	0	3	0	0	1	DG	sous aspegic	non	2	2	0	grossesse prolongée (> = 41 sem)		PGE2	4	3	0	0	0	1	0	0	0	0	0	1	0	7.24	4.8	0	0	3480	3	3	2	1	1	1
2	32.96	59	163	22	1	41.2	4	4	3	76	ARCF	1	1	1	0	1	non	non	non	2	2	0	grossesse prolongée (> = 41 sem)	oligoamnios	PGE2	2	1	0	2	0	1	0	0	0	2	0	1	0	7.25	3.1	0	0	3610	4	1	1	1	1	1
2	23.41	70	171	24	3	41.6	2	2	1	25	stagnation	0	3	0	0	0	non	non	non	2	1	0	grossesse prolongée (> = 41 sem)	RPM>24h+PV	PGE2	6	3	0	0	0	0	0	0	0	2	0	1	1	7.26	2.8	1	0	3450	6	2	1	1	2	0
1	27.74	67	152	29	4	40	2	2	1	27	ARCF	0	3	0	0	1	DG	non	non	1	2	0				9	1	0	0	0	1	0	0	0	0	0	1	1	0	0	0	0	3640	4	1	2	1	1	1
1	30.33	60	162	23	1	40.3	2	2	1	48	stagnation	0	3	0	0	0	non	non	non	1	1	0				1	3	0	2	0	0	0	0	0	0	0	1	0	7.23	2.7	0	0	3400	5	2	1	2	2	0
1	31.41	65	162	25	2	41	2	2	1	32	chorio	0	3	0	0	0	non	non	non	1	3	2	ARCF	dystocie démarrage	synto	3	3	0	2	1	1	1	0	1	1	0	1	0	7.24	3.5	0	0	3975	5	5	1	1	1	1
1	32.04	60	156	25	1	41.4	2	2	1	52	siege	0	3	0	0	0	non	non	non	1	1	0				6	1	2	0	0	0	0	0	0	2	0	1	0	7.24	NR	3	0	2980	4	4	1	1	2	0
1	31.98	63	163	24	3	41.2	3	3	2	53	ARCF	1	1	0	0	1	thrombopenie	non	non	1	2	0				4	1	0	0	0	1	0	0	0	0	0	1	1	0	0	0	0	3200	2	1	5	1	1	1
1	35.45	74.5	170	26	4	38.2	2	2	1	94	siege	0	3	0	0	1	DG	non	non	1	1	0				2	3	0	0	0	0	0	0	0	0	0	1	1	0	0	0	0	2840	4	4	2	2	2	0
1	29.25	62	158	25	3	39.5	2	3	1	51	ARCF	0	3	1	0	0	non	non	non	1	1	0				6	3	0	0	0	0	0	0	0	2	0	1	1	7.33	2.3	0	0	3540	5	1	1	1	2	0
2	38.72	94	154	40	1	40.3	2	3	1	147	transverse	0	3	1	0	1	DG	hypothyroidie	non	2	3	1	diabète déséquilibré		PGE2	5	3	2	1	1	0	1	0	1	2	1	1	1	7.27	6.3	0	1	3020	7	5	2	1	1	1
1	36.36	65	159	26	3	38.4	3	5	2	79	ARCF	1	1	1	0	0	non	non	non	1	2	0				3	1	0	0	0	1	0	0	0	2	0	1	1	7.24	3.5	0	0	3200	4	1	1	1	1	1
1	37.68	58	164	22	3	40.6	2	2	1	54	ARCF	0	3	0	0	0	non	non	non	1	3	1				6	1	0	0	1	0	0	0	0	2	0	1	0	7.22	7.1	0	0	3110	4	1	1	1	1	1
2	28.96	80	167	29	1	40.5	2	3	1	115	siege	0	3	1	0	0	non	non	non	2	2	0	CU		synto	7	1	1	0	0	0	0	0	0	2	0	1	0	7.24	5.1	0	0	3410	4	4	1	1	1	1
2	32.13	57	162	22	1	38.5	2	2	1	41	ARCF	0	3	0	0	1	DG	non	non	2	3	2	DID	Col fav	synto	9	1	0	0	1	1	0	0	0	0	0	1	0	7.18	4.3	0	0	3630	3	1	2	1	1	1
1	30.46	70	168	25	1	41.5	2	2	1	162	ARCF	0	3	0	0	1	anomalie_poids	Pathologie Fœtale	non	1	3	1				9	1	0	0	1	0	0	0	0	0	0	1	1	7.19	6.7	1	1	3170	4	1	4	1	1	1
1	33.2	60	160	23	1	41.2	2	5	1	67	ARCF	0	3	1	0	0	non	non	non	1	1	0				5	0	1	0	0	0	0	0	0	2	0	1	1	0	0	0	0	3550	5	1	1	1	2	0
2	35.21	68	162	26	1	41.2	2	2	1		ARCF	0	3	0	0	1	prot	sous aspegic	non	2	2	0	grossesse prolongée	prot		7	0	3	0	0	1	0	0	0	2	0	1	1	6.9	14	1	0	3760	4	1	5	1	1	1
1	35.09	52	167	19	1	39.4	5	4	4	79	stagnation	1	0	1	1	1	non	non	non	1	2	0				6	1	0	1	0	1	0	0	0	0	0	1	1	0	0	0	0	3670	3	2	1	1	1	1
1	31.6	71	155	30	3	41.3	2	3	1	46	stagnation	0	3	1	0	0	non	non	non	1	1	0				6	0	2	2	0	0	0	0	0	1	0	1	0	7.26	3.1	0	0	3170	5	2	1	1	2	0
1	39.5	72	155	30	1	38.5	4	5	3	108	placenta	1	1	1	0	1	DG	non	non	1	2	0				2	0	0	0	0	1	0	0	0	2	0	1	0	7.31	2.2	0	0	2900	4	5	2	4	1	1
1	35.8	69	170	24	1	40.6	5	4	4	17	transverse	1	0	1	1	0	non	non	non	1	2	0				4	1	3	1	0	1	0	0	0	0	0	1	0	7.24	3.7	0	0	3310	3	5	1	1	1	1
1	25.38	52	157	21	1	39.4	2	2	1	60	stagnation	0	3	0	0	0	non	non	non	1	2	0				6	1	0	1	0	1	0	0	0	0	0	1	0	7.27	3.4	0	0	2700	3	2	1	1	1	1
2	33.21	73	175	24	3	41	3	3	2	15	stagnation	1	0	0	0	0	non	non	non	2	2	0	grossesse prolongée (> = 41 sem)		synto	4	1	0	0	0	1	0	0	0	2	0	1	0	0	0	0	0	3600	3	2	1	1	1	1
1	34.53	50	162	19	1	40.2	2	2	1	56	ARCF	0	3	0	0	0	non	non	non	1	3	1				7	3	0	0	1	0	0	0	0	2	0	1	0	7.17	7	0	0	3650	3	1	1	1	1	1
2	25.26	88	168	31	3	39	2	3	1	18	ARCF	0	3	0	0	0	non	non	non	2	0	0	diminution des maf		PGE2	0	4	0	0	0	0	0	0	0	2	0	1	0	7.26	3	0	0	3200	6	1	1	2	3	0
1	37.89	96	169	34	3	41.5	3	3	2	99	stagnation	1	1	0	0	0	non	non	non	1	2	0				2.5	1	1	1	1	0	0	0	0	0	0	1	1	0	0	0	0	4310	4	2	1	1	1	1
1	28.98	62	174	20	3	39.5	2	2	1	28	ARCF	0	3	0	0	0	non	non	non	1	2	0				4	1	0	0	0	1	0	0	0	0	0	1	0	0	0	0	0	3100	3	1	1	1	1	1
1	37.85	90	165	33	3	39	2	2	1	31	ARCF	0	3	0	0	0	non	non	non	1	3	2				5.3	1	1	0	1	0	1	0	0	2	0	1	1	7.17	6.5	0	0	3600	4	1	1	1	1	1
2	26.95	93	164	35	1	39.1	2	4	1	74	stagnation	0	3	1	0	1	DG	thrombopénie modérée	non	2	1	0	DG déséqilibré	col fav	synto	5	1	0	0	0	0	1	0	0	0	0	1	1	7.28	1.4	0	0	3910	4	2	2	1	2	0
2	31.3	65	159	26	3	37.6	2	3	1	46	ARCF	0	3	1	0	1	DG	MACROSOMIE	non	2	1	0	DT1	MACROSOMIE	PGE2	12.5	3	0	0	0	0	0	0	0	2	0	1	1	7.18	6.9	1	0	3420	6	1	2	1	2	0
1	30.04	115	163	43	3	38.6	4	5	3	65	ARCF	1	1	1	0	0	non	non	non	1	2	0				.1	0	1	0	0	1	0	0	0	2	0	1	0	7.27	3	0	0	3612	4	1	1	4	1	1
1	38.4	56	160	22	3	39.5	2	6	1	64	ARCF	0	3	1	0	1	DG	non	non	1	3	2				3	1	0	0	1	0	0	0	0	2	0	1	1	7.31	2.2	0	0	2840	3	1	2	1	1	1
1	37.67	54	153	23	3	39.6	2	3	1	32	ARCF	0	3	1	0	0	non	non	non	1	3	1				6	1	2	0	1	0	0	0	0	0	0	1	1	7.12	9.7	0	0	3690	3	1	1	1	1	1
1	32.34	66	176	21	1	40	2	2	1	60	ARCF	0	3	0	0	0	non	non	non	1	3	1				6	1	0	0	1	0	0	0	0	0	0	1	1	7.2	5.5	0	0	2850	3	1	1	1	1	1
1	39.21	54	164	20	1	40	6	6	5	85	Patho_mater	1	2	1	0	0	non	non	non	1	3	2				3	3	0	0	1	0	0	0	0	0	0	1	0	7.18	6.7	1	0	3230	5	3	1	1	1	1
1	30.38	69	163	26	3	38.1	3	3	2	92	ARCF	1	1	0	0	1	seroconver	non	non	1	2	0				7	1	0	0	0	1	0	0	0	0	0	1	1	0	0	0	0	3585	3	1	5	1	1	1
1	33.04	77	177	25	1	40.6	2	3	1	39	ARCF	0	3	0	0	1	non	non	non	1	2	0				5	1	1	2	1	0	0	0	0	2	0	1	1	7.22	4.6	0	0	3230	3	1	1	1	1	1
1	28.69	84	160	33	1	39.1	2	4	1	15	ARCF	0	3	1	0	1	DG	non	non	1	2	0				7	3	0	0	0	1	0	0	0	2	0	1	1	7.07	6.6	1	0	3400	3	1	2	1	1	1
1	44.71	54	165	20	1	39.1	2	3	1	37	siege	0	3	1	0	0	non	non	non	1	3	2				7	3	0	0	1	1	0	0	0	2	0	1	0	7.31	4.7	0	0	3250	6	4	1	1	1	1
1	32.53	46	150	20	1	39.4	3	4	2	58	Patho_mater	1	1	1	0	1	non	non	non	1	3	1				5	1	0	0	1	0	0	0	0	2	0	1	1	7.15	6.5	0	0	2910	3	3	1	1	1	1
1	26.72	64	158	26	1	39.5	2	2	1	25	ARCF	0	3	0	0	0	non	non	non	1	2	0				6.5	1	0	0	0	1	0	0	0	2	0	1	0	7.23	5.1	0	0	2465	4	1	1	1	1	1
2	31.75	66	162	25	1	39	2	2	1	50	ARCF	0	3	0	0	1	anomalie_poids	sous aspegic	cholestase	2	2	0	cholestase		PGE2	4	1	0	0	0	0	0	0	0	0	0	1	0	0	0	0	0	2600	7	1	4	1	1	1
2	31.9	85	160	33	1	39.1	2	6	1	39	stagnation	0	3	1	0	1	DG	non	non	2	0	0	DG SOUS INSULINE	MACROSOMIE		0	4	1	0	0	0	0	0	0	0	0	1	1	0	0	0	0	3770	5	2	2	2	3	0
1	26.77	52	160	20	3	40.5	2	3	1	62	stagnation	0	3	1	0	1	non	non	non	1	1	0				10	1	0	0	0	0	0	0	0	2	0	1	0	7.29	4.2	0	0	3340	5	2	1	1	2	0
1	37.37	77	161	30	1	40.2	2	3	1	62	stagnation	0	3	1	0	1	autre	non	non	1	1	0				5	3	0	0	0	0	0	0	0	0	0	1	0	7.26	3.1	0	0	2970	4	2	5	1	2	0
1	34.56	80	161	31	3	38.3	3	3	2	43	stagnation	1	1	0	0	1	DG	non	non	1	2	0				9	1	3	0	0	1	0	0	0	0	0	1	1	7.32	2.4	0	0	2870	3	2	2	1	1	1
1	36.28	69	164	26	3	40.2	2	2	1	41	ARCF	0	3	0	0	1	thrombopenie	thombopénie modérée	sous kardegic	1	2	0				6	1	1	0	1	0	0	0	0	0	0	1	0	7.38	2.5	0	0	3220	4	1	5	1	1	1
2	29.21	50	163	19	1	41.1	2	3	1	48	ARCF	0	3	1	0	1	DG	thrombopénie	non	2	2	0	grossesse prolongée (> = 41 sem)	dg insuline	PGE2	9	0	0	1	0	1	0	0	0	2	0	1	0	0	0	0	0	3250	5	1	2	1	1	1
1	35.61	78	156	32	1	38.2	2	2	1	43	ARCF	0	3	0	0	1	anomalie_poids	non	non	1	1	0				7	3	0	0	0	0	0	0	0	2	0	1	0	7.32	2.6	0	0	3346	5	1	4	1	2	0
1	31.65	54	162	21	1	40	2	2	1	35	ARCF	0	3	0	0	1	anomalie_poids	non	non	1	3	1				6	1	0	0	1	0	0	0	0	2	0	1	1	7.24	4.6	0	0	2830	3	1	4	1	1	1
1	35.31	50	165	18	1	39	2	4	1	28	ARCF	0	3	1	0	0	non	non	non	1	3	2				9	1	1	4	1	0	0	0	0	1	0	1	1	7.24	4.8	1	0	3420	5	1	1	1	1	1
1	33.12	40	160	16	4	41.1	2	2	1	35	siege	0	3	0	0	0	non	non	non	1	1	0				2	1	2	0	0	0	0	0	0	2	0	1	0	7.04	10.4	1	0	3470	6	4	1	1	2	0
2	37.31	57	158	23	2	41.5	2	2	1	39	ARCF	0	3	0	0	0	non	non	non	2	3	2	grossesse prolongée (> = 41 sem)		synto	4	1	0	1	0	1	0	0	0	2	0	1	0	7.16	7	0	0	3650	5	1	1	1	1	1
1	34.94	87	167	31	1	40.6	2	3	1	46	ARCF	0	3	1	0	1	anomalie_poids	non	non	1	1	0				8	3	1	0	0	0	0	0	0	0	0	1	1	0	0	0	0	3980	5	1	4	1	2	0
1	30.3	53	160	21	1	39.5	2	2	1	40	ARCF	0	3	0	0	0	non	non	non	1	2	0				9	0	0	0	1	0	0	0	0	0	0	1	0	7.23	7.9	0	0	3650	4	1	1	1	1	1
1	32.89	61	173	20	4	40.6	2	2	1	36	stagnation	0	3	0	0	1	anomalie_poids	non	non	1	1	0				9	0	0	0	0	0	0	0	0	1	0	1	0	7.29	4.9	0	0	3940	6	2	4	1	2	0
1	29.46	70	160	27	3	40.5	3	5	2	27	ARCF	1	0	1	0	0	non	non	non	1	1	0				6	0	0	0	0	0	0	0	0	2	0	1	0	7.14	6.2	0	0	3080	4	1	1	1	2	0
2	34.9	73	166	26	3	40.5	3	5	2	37	ARCF	1	1	1	0	1	DG	suspicion macrosomie	non	2	2	0	RPM		PGE2	4	3	0	0	0	1	0	0	0	0	0	1	1	0	0	0	0	3630	6	1	2	1	1	1
2	27.46	68	171	23	1	41.6	2	2	1	28	ARCF	0	3	0	0	0	non	non	non	2	2	0	grossesse prolongée (> = 41 sem)		PGE2	6	0	0	0	0	1	0	0	0	2	0	1	0	7.18	5.7	0	0	3580	4	1	1	1	1	1
2	29.07	60	164	22	3	41.5	3	3	2	35	stagnation	1	1	0	0	0	non	non	non	2	1	0	grossesse prolongée (> = 41 sem)		synto	7	3	0	0	0	0	0	0	0	2	0	1	1	7.28	1.9	0	0	4300	4	2	1	1	2	0
1	35.39	58	168	21	3	40.2	2	2	1	33	ARCF	0	3	0	0	1	anomalie_poids	suspiscion macrosomie	non	1	1	0				6	3	1	0	0	0	0	0	0	0	0	1	1	7.19	5.3	0	1	3910	5	1	4	1	2	0
1	32.78	50	154	21	1	38.2	2	2	1	87	ARCF	0	3	0	0	0	non	non	non	1	2	0				4	3	0	0	1	0	0	0	0	2	0	1	1	0	0	0	0	2810	3	1	1	1	1	1
2	37.14	53	164	20	3	39.4	2	2	1	21	stagnation	0	3	0	0	1	DG	anémie(ferinject)	cholestase	2	2	0	DG INSULINE	CHOLESTASE	synto	7	1	0	0	0	1	0	0	0	2	0	1	0	0	0	0	0	3540	3	2	2	1	1	1
1	26.96	63	160	25	3	41.3	2	2	1	24	ARCF	0	3	0	0	1	autre	non	non	1	1	0				9	3	0	0	0	0	0	0	0	2	0	1	0	7.18	6.1	0	0	4250	4	1	5	1	2	0
1	40.59	68	158	27	3	39.6	2	2	1	22	stagnation	0	3	0	0	0	non	non	non	1	3	2				6	0	0	0	0	1	0	0	0	2	0	1	1	7.23	6.08	0	0	3330	4	2	1	1	1	1
1	31.13	60	156	25	1	40.2	2	2	1	27	ARCF	0	3	0	0	0	non	non	non	1	3	2				5	3	0	0	0	1	0	0	0	2	0	1	1	7.24	4.1	0	0	3445	3	1	1	1	1	1
1	38.29	68	165	25	3	40	3	3	2	49	ARCF	1	1	0	0	1	thrombopenie	non	non	1	2	0				3	1	2	0	0	1	0	0	0	0	0	1	0	0	0	0	0	3370	3	1	5	1	1	1
1	29.64	52	154	22	3	41.2	2	2	1	17	stagnation	0	3	0	0	1	DG	non	non	1	1	0				9	1	1	0	0	0	0	0	0	2	0	1	1	7.285	5.5	0	0	3640	4	2	2	1	2	0
1	31	65	156	27	3	39.4	3	4	2	66	ARCF	1	1	1	0	0	non	non	non	1	2	0				6	1	0	0	0	1	0	0	0	0	0	1	1	7.31	2.4	0	0	3750	3	1	1	1	1	1
2	41.39	62	161	24	3	40.2	2	2	1	22	stagnation	0	3	0	0	1	DG	non	non	2	3	2	RPM>24		PGE2	4	3	0	0	1	0	0	0	0	0	0	1	0	7.23	4.3	0	0	3295	4	2	2	1	1	1
2	34.38	112	170	39	3	40	3	5	2	125	ARCF	1	1	1	0	1	HTA	non	non	2	2	0	PE DEB		PGE2	1	0	0	0	0	1	0	0	0	2	0	1	0	0	0	0	0	3260	4	1	3	4	1	1
1	35.82	75	157	30	2	40.2	2	4	1	52	ARCF	0	3	1	0	1	DG	non	non	1	1	0				4	0	0	0	0	0	0	0	0	2	0	1	1	7.32	1.9	0	0	3710	4	1	2	1	2	0
1	27.41	67	170	23	1	39.6	2	2	1	23	placenta	0	3	0	0	1	autre	non	non	1	2	0				7	3	0	0	1	0	0	0	0	2	0	1	1	0	0	0	0	3486	4	5	5	1	1	1
1	23.85	58	160	23	3	38.1	3	3	2	26	stagnation	1	0	0	0	1	seroconver	non	non	1	2	0				7.5	3	0	0	0	0	0	0	0	2	0	1	0	7.37	2.4	0	0	2560	5	2	5	1	1	1
1	33.76	52	167	19	1	41.1	2	4	1	24	ARCF	0	3	0	0	1	seroconver	non	non	1	2	0				4	1	0	0	1	0	0	0	0	0	0	1	0	7.24	4	0	0	3130	4	1	5	1	1	1
1	35.32	53	164	20	2	40.6	2	3	1	80	ARCF	0	3	1	1	0	non	non	non	1	3	2				8.3	3	0	2	1	1	0	0	0	2	0	1	1	7.19	5.6	0	0	3300	4	1	1	1	1	1
1	37.45	64	171	22	1	41	2	4	1	32	stagnation	0	3	1	0	0	non	non	non	1	1	0				5	0	0	0	0	0	0	0	0	2	0	1	1	7.11	7.5	0	0	3860	4	2	1	1	2	0
1	28.32	99	170	34	1	40.6	2	2	1	9	Patho_mater	0	3	0	0	0	non	non	non	1	2	0				7	1	0	2	0	1	0	0	0	0	0	1	0	7.17	6.4	0	0	3370	4	3	1	1	1	1
2	35.33	68	160	27	4	41.1	2	2	1	204	Patho_mater	0	3	0	0	1	non	non	non	2	3	3	RPM	LAT	PGE2	10	3	1	1	1	0	0	0	0	2	0	1	0	7.23	6.8	0	0	3270	5	3	1	1	1	1
2	25.2	68	168	24	1	40.2	2	3	1	49	ARCF	0	3	1	0	1	non	non	non	2	0	0	D MAF	OLIGOAMNIOS	PGE2	0	4	0	0	0	0	0	0	0	2	0	1	1	7.29	1.8	0	0	3000	6	1	1	2	3	0
1	40.24	58	175	19	1	38.4	2	2	1	52	front	0	3	0	0	1	autre	non	non	1	2	0				3	3	0	0	0	1	0	0	0	0	0	1	0	7.211	4.1	0	0	3030	4	5	5	1	1	1
2	33.08	72	170	25	3	41.6	2	2	1	79	stagnation	0	3	0	0	0	non	non	non	2	1	0	grossesse prolongée (> = 41 sem)		PGE2	10	1	0	0	0	0	0	1	0	2	0	1	0	7.24	6.1	0	0	3580	6	2	1	1	2	0
1	31.47	48	155	20	1	40.3	2	3	1	53	placenta	0	3	1	0	1	autre	non	non	1	3	2				12	1	0	0	1	0	0	0	0	1	0	1	0	7.2	7.9	0	0	3172	4	5	5	1	1	1
1	36	70	163	26	2	41.3	2	2	1	66	stagnation	0	3	0	0	1	anomalie_poids	non	non	1	1	0				1	0	1	0	0	0	0	0	0	2	0	1	0	0	0	0	0	3460	3	2	4	2	2	0
1	28.75	61	153	26	1	40.1	2	2	1	33	ARCF	0	3	0	0	0	non	non	non	1	1	0	DIRIGE			8	1	1	0	0	0	0	0	0	0	0	1	0	7.28	4.3	0	0	3455	4	1	1	1	2	0
1	31.86	56	161	22	1	40.4	2	2	1	30	ARCF	0	3	0	0	0	non	non	non	1	2	0				7	0	0	0	1	0	0	0	0	2	0	1	0	0	0	0	0	3450	3	1	1	1	1	1
2	37.59	72	167	26	1	38.1	3	3	2	74	transverse	1	1	0	0	1	anomalie_poids	HTA(loxen)	non	2	2	0	RCIU	PE MOD	PGE2	1	0	0	0	0	1	0	0	0	0	0	1	0	0	0	0	1	2040	7	5	4	1	1	1
2	34.39	52	162	20	1	37.5	2	2	1	31	ARCF	0	3	0	0	0	non	non	non	2	2	0	RPM	48	synto	6	3	0	0	1	0	0	0	0	2	0	1	1	7.29	4.6	0	0	3050	6	1	1	1	1	1
2	32.71	68	168	24	3	40.1	2	4	1	86	stagnation	0	3	1	0	0	non	non	non	2	3	2	CU		synto	5	1	1	0	1	0	0	0	0	0	0	1	0	7.12	11	1	0	3100	3	2	1	1	1	1
2	35.4	60	156	25	3	37.6	5	6	4	167	siege	1	1	1	0	1	non	non	non	2	2	0	ATCD HRP		synto	5	1	0	0	0	0	0	0	0	0	0	1	1	0	0	0	0	2830	5	4	1	1	1	1
1	32.19	55	150	24	2	40.2	2	2	1	80	ARCF	0	3	0	0	0	non	non	non	1	1	0				8	3	0	0	0	0	0	0	0	2	0	1	1	7.04	9.2	0	0	3670	4	1	1	1	2	0
2	25.42	60	158	24	3	40	2	2	1	37	bassin	0	3	0	0	1	thrombopenie	RCIU	non	2	1	0	THROMBOPENIE		PGE2	3	3	0	2	0	0	0	0	0	2	0	1	1	7.3	4	1	0	3080	6	5	5	1	2	0
2	37.88	75	172	25	3	39.1	2	3	1	24	ARCF	0	3	1	0	1	HTA	non	non	2	2	0	PE D	DIM MAF	PGE2	5	1	0	0	0	1	0	0	0	1	0	1	0	7.31	2.3	0	0	3430	6	1	3	1	1	1
1	35.22	97	160	38	1	38.3	2	3	1	81	stagnation	0	3	1	0	0	non	non	non	1	1	0				5	0	0	0	0	0	0	0	0	2	0	1	0	NR	NR	0	0	2850	4	2	1	1	2	0
2	31.47	70	165	26	2	41.5	2	2	1	65	ARCF	0	3	0	0	0	non	non	non	2	1	0	grossesse prolongée (> = 41 sem)		PGE2	6	1	0	0	0	0	0	0	0	0	0	1	1	7.3	2.3	0	0	4270	5	1	1	1	2	0
1	34.22	39	145	19	4	37.1	2	2	1	23	Patho_mater	0	3	0	0	1	DG	non	non	1	1	0				4	4	0	0	0	0	0	0	0	2	0	1	1	0	0	0	0	2430	4	3	2	2	2	0
1	38.94	40	155	17	3	39.4	2	5	1	111	ARCF	0	3	1	0	0	non	non	non	1	1	0				3.5	1	2	0	0	0	0	0	0	1	0	1	0	7.22	3.6	0	0	3230	4	1	1	1	2	0
1	26.83	75	165	28	4	41.2	2	2	1	41	ARCF	0	3	0	0	1	DG	non	non	1	3	1				4.3	0	0	0	1	0	0	0	0	0	0	1	0	7.21	8.2	0	0	2870	4	1	2	1	1	1
1	29.54	66	176	21	1	38	4	4	3	139	ARCF	1	2	1	0	0	non	non	non	1	2	0				3.5	3	0	0	0	0	0	0	0	0	0	1	0	0	0	0	0	2970	1	1	1	1	1	1
2	38.98	62.5	167	22	1	38.1	3	3	2	106	Patho_mater	1	1	0	0	1	anomalie_poids	RCIU	non	2	1	0	RCIU AVC INFLE CR		PGE2	1	1	0	0	0	0	0	0	0	0	0	1	1	6.98	12	1	3	2420	6	3	4	1	2	0
1	32.63	87	175	28	3	38.6	2	4	1	45	siege	1	0	1	0	1	non	non	non	1	2	0				4	1	0	0	0	1	0	0	0	2	0	1	1	0	0	0	0	3380	3	4	1	1	1	1
1	37.9	58	168	21	3	39.2	4	5	3	87	siege	1	2	1	0	0	non	non	non	1	2	0				1	0	0	1	0	1	0	0	0	2	0	1	1	7.33	2.2	0	0	3855	3	4	1	4	1	1
1	40.5	76	164	28	2	41.1	2	2	1	46	siege	0	3	0	0	0	non	non	non	1	2	0				7	1	1	2	1	0	0	0	1	2	0	1	1	7.25	3.6	0	0	3740	3	4	1	1	1	1
1	26.2	50	161	19	4	38.5	2	2	1	28	siege	0	3	0	0	0	non	non	non	1	2	0				3	0	0	0	0	1	0	0	0	0	0	1	1	7.32	2.1	0	0	2910	4	4	1	1	1	1
2	35	60	160	23	1	38	2	3	1	47	ARCF	0	3	1	0	0	non	non	non	2	2	0	RPM		synto	7	3	0	0	1	0	0	0	0	2	0	1	1	0	0	0	0	3450	4	1	1	1	1	1
1	31.9	63	162	24	1	39	2	3	1	49	ARCF	0	3	1	0	1	autre	SOUS ASP(atcd hypotrophie)	non	1	1	0				9	1	0	0	0	0	0	0	0	1	0	1	0	7.1	9.7	0	0	3120	4	1	5	1	2	0
2	28.07	75	162	29	3	41.6	2	3	1	23	stagnation	0	3	0	0	0	non	non	non	2	1	0	grossesse prolongée (> = 41 sem)		PGE2	11	1	0	2	0	0	1	0	1	1	0	1	1	7.33	2.8	0	0	3530	5	2	1	1	2	0
1	41.8	85	163	32	3	40	4	5	3	66	GG	1	1	1	0	0	non	non	non	1	2	0				4	3	0	0	0	0	0	0	0	2	0	1	1	0	0	0	0	3690	3	5	1	3	1	1
2	30.6	66	163	25	1	39.6	3	8	2	37	ARCF	0	3	1	0	1	autre	non	non	2	3	3	pathologie maternelle		PGE2	6.5	1	0	0	0	1	1	0	0	2	0	1	1	7.22	5.4	0	1	3770	8	1	5	1	1	1
2	28.1	77	173	26	3	39.2	3	5	2	55	ARCF	1	1	1	0	1	non	non	non	2	3	5	RSM	LAT	synto	8.5	1	1	0	0	1		0	0	2	0	1	0	7.1	10	0	0	3520	4	1	1	1	1	1
1	29.3	62	168	22	1	38.3	2	2	1	115	ARCF	0	3	1	0	0	non	non	non	1	3	2				5	3	0	0	1	0	0	0	0	2	0	1	0	NR	NR	0	0	3170	3	1	1	1	1	1
1	38.3	45	150	20	4	37.3	2	3	1	62	patho_foet	0	3	1	0	1	DG	RCIU	non	1	2	0				3.5	3	0	0	1	0	0	0	0	2	0	1	0	7.23	4.1	5	0	2150	5	5	2	1	1	1
1	25.1	60	168	21	3	40.4	2	3	1	17	ARCF	0	3	1	0	1	anomalie_poids	non	non	1	2	0				7	1	0	0	0	1	0	0	0	0	0	1	1	0	0	0	0	3020	4	1	4	1	1	1
2	27.7	42	172	14	1	37.1	2	2	1	57	ARCF	0	3	0	0	1	non	CU	non	2	2	0	autre motif declencht	PATHO MAT CONEXTE PSY	synto	7.5	1	0	0	0	1	0	0	0	2	0	1	1	0	0	0	1	2810	8	1	1	1	1	1
1	45	58	170	20	1	38.6	6	7	5	277	ARCF	1	2	1	0	1	DG	non	non	1	2	0	DIABETE DESEQUILIBRE			1	0	0	0	0	0	0	0	0	0	0	1	1	0	0	0	0	2695	13	1	2	4	1	1
2	35.01	84	158	34	2	41.6	2	2	1	75	stagnation	0	3	0	0	1	DG	non	non	2	0	0	TERME DEP		PGE2	0	4	0	0	0	0	0	0	0	2	0	1	0	0	0	0	0	3600	5	2	2	1	3	0
1	34.6	53	161	20	1	40.6	2	3	1	19	NR	0	3	0	0	0	non	non	non	1	1	0				5	1	1	0	0	0	0	0	0	2	0	1	0	7.18	3.1	0	0	3730	5	5	1	1	2	0
1	36.3	58	172	20	1	41	3	3	2	65	ARCF	1	1	0	0	0	non	non	non	1	2	0				4.5	1	0	0	0	1	0	0	0	0	0	1	1	0	0	0	0	3380	3	1	1	1	1	1
1	34.6	48	157	19	1	40.5	2	2	1	31	ARCF	0	3	0	0	0	non	non	non	1	3	2				6	1	0	0	0	1	0	0	0	0	0	1	1	7.08	10.3	0	0	2980	3	1	1	1	1	1
1	31.1	57	160	22	2	40.1	2	2	1	84	ARCF	0	3	0	0	0	non	non	non	1	2	0				4.5	1	3	0	0	1	0	0	0	2	0	1	0	0	0	0	0	3610	4	1	1	1	1	1
1	30.7	68	158	27	3	40.2	2	2	1	58	ARCF	0	3	0	0	1	non	non	non	1	2	0				10	3	0	0	1	0	0	0	0	1	0	1	1	7.29	2.8	0	0	3300	5	1	1	1	1	1
1	34.9	59	156	24	4	39	2	3	1	151	stagnation	0	3	1	0	1	DG	non	non	1	2	0				8	3	0	1	0	0	1	0	0	2	0	1	1	0	0	0	0	3710	4	2	2	1	1	1
2	33.6	59	159	23	3	41.1	5	6	4	52	ARCF	1	2	1	0	1	non	non	non	2	2	0	TERME INCERTAIN		PGE2	6	1	1	0	0	0	0	0	0	2	0	1	0	0	0	0	0	3650	3	1	1	1	1	1
1	32.2	60	160	23	3	39.2	2	2	1	27	stagnation	0	3	0	0	1	non	non	non	1	2	0				4	1	1	0	0	1	0	0	0	2	0	1	0	7.33	3.6	0	0	3100	3	2	1	1	1	1
2	31.31	48	160	19	3	38	2	4	1	82	NR	0	3	1	0	1	autre	cholestase	non	2	1	0	THROMBOPENIE SEVERE		PGE2	9	1	3	2	0	0	0	0	0	0	0	1	1	7.2	.8	0	0	3715	9	5	5	1	2	0
1	37.2	58	170	20	1	37.4	2	3	1	32	siege	0	3	1	0	1	DG	non	non	1	2	0				1.5	3	1	0	1	0	0	1	0	2	0	1	0	7.24	3.9	0	0	2770	5	4	2	1	1	1
2	28.7	65	165	24	1	40.5	3	5	2	82	ARCF	1	1	1	0	0	non	non	non	2	1	0	pathologie foetale	DIM MAF	synto	6.5	1	0	0	0	0	0	0	0	2	0	1	1	7.28	4.7	1	0	3040	5	1	1	1	2	0
1	25.8	111	166	40	1	40.6	2	3	1	83	stagnation	0	3	1	0	1	DG	non	non	1	1	0				10	1	0	2	0	0	1	0	0	1	0	1	0	7.15	6.8	0	1	3710	6	2	2	1	2	0
1	37.8	55	160	21	1	40.5	2	4	1	119	NR	0	3	1	0	1	DG	ANEMIE FERINJ	non	1	3	2				11	3	0	1	1	0	1	0	0	2	0	1	0	7.147	7.3	5	1	3670	5	5	2	1	1	1
2	30	57	168	20	2	40	2	3	1	53	ARCF	0	3	1	0	0	non	non	non	2	2	0	RPM		PGE2	3	3	0	1	1	0	0	0	0	2	0	1	0	7.15	0	1	0	3360	4	1	1	1	1	1
1	31.8	70	165	26	3	40.3	3	3	2	72	siege	1	0	0	0	1	HTA	non	non	1	1	0				6	0	2	2	0	0	0	1	0	2	0	1	0	7.23	4	0	0	3745	6	4	3	1	2	0
1	28.4	58	165	21	3	39.2	2	2	1	83	RPM	0	3	0	0	1	non	non	non	1	1	0	TRAVAIL DIRIGE		synto	7.5	1	0	0	0	0	0	0	0	1	0	1	0	7.26	2.8	0	0	3000	5	5	1	1	2	0
1	34.5	50	160	20	3	38.6	3	4	2	107	stagnation	1	1	1	0	0	non	non	non	1	2	0				2	3	0	0	0	0	0	0	0	0	0	1	0	0	0	0	0	2600	3	2	1	4	1	1
1	25.5	48	167	17	1	40.3	2	4	1	73	placenta	0	3	1	0	1	non	non	non	1	2	0				7	1	0	0	1	0	0	0	0	0	0	1	0	0	0	0	0	3130	4	5	1	1	1	1
1	36.8	58	167	21	1	40.5	3	4	2	99	stagnation	1	1	1	0	0	non	non	non	1	2	0				3	0	0	0	0	1	0	0	0	0	0	1	1	7.15	6.1	0	0	3510	3	2	1	1	1	1
1	32	65	163	24	1	40.1	3	5	2	68	siege	1	1	1	0	0	non	non	non	1	2	0				7.5	3	0	0	0	1	0	0	0	0	0	1	0	0	0	0	0	3090	3	4	1	1	1	1
1	28.3	78	160	30	4	40.1	2	2	1	76	stagnation	0	3	0	0	0	non	non	non	1	1	0				3	4	0	0	0	0	0	0	0	0	0	1	1	0	0	0	0	4290	5	2	1	1	2	0
2	29.6	65	168	26	3	39.6	3	3	2	14	ARCF	1	1	0	0	1	anomalie_poids	TERME INCERTAIN	non	2	2	0	TERME INCERTAIN	RCIU	PGE2	2	0	0	0	0	1	0	0	0	0	0	1	0	0	0	0	0	2640	4	1	4	1	1	1
1	38.1	50	170	17	1	39.5	2	2	1	40	Patho_mater	0	3	0	0	1	HTA	HTA TTT	MAP	1	3	2				6.5	0	0	0	1	0	0	0	1	2	1	1	0	7.09	6.9	0	0	3380	12	3	3	1	1	1
2	34.9	55	156	23	4	40.3	2	2	1	53	ARCF	0	3	0	0	1	DG	INF U	non	2	2	0	DG SOUS INS	PROG	PGE2	5	1	0	0	1	0	0	0	0	0	0	1	0	7.27	4.3	0	0	3040	4	1	2	1	1	1
2	35.7	70	160	27	4	37	4	6	3	200	NR	1	2	1	0	0	non	non	non	2	2	0	RPM		PGE2	2	3	0	0	0	0	0	0	0	0	0	1	1	0	0	0	0	3195	7	5	1	1	1	1
1	36.7	59	163	22	1	39.3	3	3	2	38	ARCF	1	1	0	0	0	non	non	non	1	2	0				3	3	0	0	0	1	0	0	0	2	0	1	0	0	0	0	0	3310	3	1	1	1	1	1
1	39.6	65	165	24	3	39	2	4	1	123	NR	0	3	1	0	1	autre	PSY	non	1	1	0				1	0	2	0	0	0	0	0	0	0	0	1	1	7.26	4.6	3	0	3450		5	5	1	2	0
2	35.5	69	171	24	1	41.5	2	2	1	80	ARCF	0	3	0	0	0	non	non	non	2	2	0	grossesse prolongée (> = 41 sem)		PGE2	6.5	1	0	0	1	0	0	0	0	0	0	1	1	7.19	7.1	0	0	4090	4	1	1	1	1	1
1	31.7	48	158	19	1	39	2	3	1	41	NR	0	3	1	0	1	anomalie_poids	non	non	1	2	0				5.5	3	2	0	0	1	0	0	0	2	0	1	1	7.148	6.2	0	0	2620	4	5	4	1	1	1
1	31.9	60	166	22	1	37.5	3	3	2	42	Patho_mater	1	1	0	0	1	non	TA LABILES	non	1	2	0				3	1	0	1	0	1	0	0	0	2	0	1	0	0	0	0	0	2900	4	3	1	1	1	1
1	29.9	61	174	20	1	41	3	3	2	65	siege	1	0	0	0	0	non	non	non	1	2	0				1	0	0	0	0	1	0	0	0	2	0	1	1	7.26	5.9	0	0	3620	3	4	1	1	1	1
2	38.6	103	175	34	3	39	4	8	3	48	siege	1	2	1	0	1	DG	non	non	2	2	0	DG SOUS INS	TERME	synto	7	1	0	0	0	0	0	0	0	2	0	1	1	0	0	0	0	3090	4	4	2	1	1	1
1	43	66	170	23	1	39	2	3	1	61	stagnation	0	3	1	0	0	non	non	non	1	2	0				13	1	0	0	0	1	0	0	0	2	0	1	0	0	0	0	0	2980	4	2	1	1	1	1
2	42.4	80	171	27	3	41.4	2	3	1	21	stagnation	0	3	1	0	1	DG	non	non	2	3	3	grossesse prolongée (> = 41 sem)		PGE2	3	1	0	0	0	1	0	0	0	0	0	1	0	7.21	1.7	0	0	3335	4	2	2	1	1	1
1	37.3	65	175	21	4	41	2	4	1	24	transverse	0	3	1	0	0	non	non	non	1	3	3				5	1	0	2	1	0	0	0	1	2	1	1	0	0	0	0	1	3950	6	5	1	1	1	1
1	35.5	60	160	23	3	39.6	2	2	1	30	ARCF	0	3	0	0	0	non	non	non	1	2	0				6	0	1	0	0	1	0	0	0	0	0	1	0	0	0	0	0	3890	3	1	1	1	1	1
1	40	69	159	27	1	40.1	3	3	2	50	siege	1	1	0	0	0	non	non	non	1	1	0				3	0	0	2	0	0	0	0	0	0	0	1	0	7.08	8.8	0	0	4200	4	4	1	1	2	0
1	34.9	58	175	19	1	39.6	2	2	1	29	ARCF	0	3	0	0	0	non	non	non	1	2	0				7	1	1	0	0	1	0	0	0	0	0	1	1	7.26	4.1	0	0	3470	4	1	1	1	1	1
1	28.9	59	158	24	1	40.1	3	4	2	19	siege	1	0	0	0	1	seroconver	non	non	1	2	0				2	0	0	0	0	1	0	0	0	0	0	1	1	0	0	0	0	3320	3	4	5	1	1	1
1	33.6	70	158	28	3	39.6	2	3	1	15	ARCF	0	3	1	0	0	non	non	non	1	2	0				6.5	1	0	0	0	1	0	0	0	0	0	1	0	0	0	0	0	3730	3	1	1	1	1	1
1	31.2	78	170	27	1	39.1	2	4	1	47	Patho_mater	0	3	1	0	0	non	non	non	1	2	0				6	3	0	0	0	1	0	0	0	0	0	1	0	7.3	2.3	0	0	3380	3	3	1	1	1	1
1	37.6	56	158	22	1	39	3	3	2	41	stagnation	1	1	0	0	1	anomalie_poids	non	non	1	2	0				2	0	0	0	0	1	0	0	0	2	0	1	1	7.22	5	0	0	2760	3	2	4	1	1	1
2	34.5	109	167	39	1	38.6	2	2	1	51	ARCF	0	3	0	0	1	DG	non	non	2	0	0	DG SOUS INSULINE		PGE2	0	4	0	0	0	0	0	0	0	0	0	1	0	0	0	0	0	3430	7	1	2	2	3	0
1	34.4	55	163	21	1	41.1	2	2	1	88	stagnation	0	3	0	0	0	non	non	non	1	3	2				9	1	0	0	1	0	1	0	0	2	0	1	0	7.13	7.9	0	0	3880	3	2	1	1	1	1
2	21.6	65	169	23	3	41	2	3	1	13	ARCF	0	3	1	0	1	non	non	non	2	1	0	grossesse prolongée (> = 41 sem)	FENETRE THERAPEUTIQUE	synto	11	1	0	0	0	0	0	0	0	2	0	1	0	7.32	1.8	0	0	3700	4	1	1	1	2	0
2	37.5	67	177	21	1	38.5	4	6	3	172	chorio	1	1	1	0	0	non	non	non	2	2	0	RPM		synto	4	3	0	0	0	1	0	0	0	0	0	1	1	0	0	0	0	3660	3	5	1	1	1	1
1	33.9	44	168	16	1	40.2	2	2	1	32	placenta	0	3	0	0	0	non	non	non	1	2	0				9	1	0	0	1	0	0	0	0	2	0	1	0	0	0	0	0	3610	3	5	1	1	1	1
2	33.5	58	173	19	3	41.6	2	3	1	24	stagnation	0	3	1	0	1	anomalie_poids	non	non	2	2	0	grossesse prolongée (> = 41 sem)		PGE2	9	1	0	0	0	1	0	0	0	2	0	1	0	0	0	0	0	3470	6	2	4	1	1	1
1	26.4	79	160	31	3	40.3	2	2	1	18	stagnation	0	3	0	0	0	non	non	non	1	1	0				8	3	0	0	0	0	0	0	0	2	0	1	1	7.3	1.9	0	0	2980	5	2	1	1	2	0
2	31	82	184	24	1	40.2	2	4	1	22	ARCF	0	3	1	0	0	non	non	non	2	1	0	ARCF	RPM	synto	7	3	2	0	0	0	0	0	0	2	0	1	0	7.13	8.5	1	0	2960	6	1	1	1	2	0
1	31.6	80	155	33	3	40.4	2	2	1	68	stagnation	0	3	0	0	1	autre	ANEMIE FERINJ	non	1	2	0				8	1	1	0	0	1	0	0	0	2	0	1	0	7.22	4.9	0	0	3250	3	2	5	1	1	1
1	24	62	169	22	2	40.3	2	3	1	19	siege	0	3	1	0	0	non	non	non	1	2	0				7	1	0	2	0	1	0	0	0	0	0	1	1	0	0	0	0	3990	3	4	1	1	1	1
1	26.2	60	168	21	3	40.1	2	2	1	16	stagnation	0	3	0	0	0	non	non	non	1	3	2				14	3	1	3	1	0	0	0	1	2	1	1	1	7.37	3.4	0	1	3360	6	2	1	1	1	1
1	36.9	65	163	24	1	39.5	2	3	1	40	ARCF	0	3	1	0	1	autre	THROMBOPENIE G	non	1	1	0				7	3	1	0	0	0	0	0	0	2	0	1	1	7.14	6.7	1	1	3170	6	1	5	1	2	0
2	38.4	63	165	23	1	40.2	2	2	1	67	siege	0	3	1	1	1	DG	PBI	non	2	0	0	DG DESEQUILIBRE		PGE2	0	1	0	0	0	0	0	0	0	0	0	1	1	0	0	0	0	3350	5	4	2	2	3	0
2	30.1	74	165	27	3	41	2	2	1	23	stagnation	0	3	0	0	1	non	non	non	2	1	0	TERME INCERTAIN		PGE2	3	0	0	0	0	0	0	0	0	0	0	1	1	7.25	3.5	0	0	3490	3	2	1	1	2	0
1	33.2	64	150	28	3	39.3	2	2	1	35	ARCF	0	3	0	0	1	DG	non	non	1	2	0				4.5	1	0	0	1	0	0	0	0	0	0	1	0	0	0	0	0	3160	3	1	2	1	1	1
1	30.5	72	167	26	3	40.4	2	2	1	77	ARCF	0	3	0	0	0	non	non	non	1	2	5				5	1	0	1	0	1	0	0	0	2	0	1	1	7.3	3.2	0	0	3780	4	1	1	1	1	1
1	33.8	91	163	34	3	39.4	2	2	1	84	stagnation	0	3	0	0	1	DG	TERME INCERTAIN	TETRALOGIE FALLOT	1	1	0				5	0	0	0	0	0	0	0	0	0	0	1	1	7.23	5.1	0	1	3750	6	2	2	1	2	0
1	31.9	84	170	29	1	39.5	2	2	1	33	stagnation	0	3	0	0	0	non	non	non	1	2	0				6	3	0	0	0	1	0	0	0	0	0	1	1	0	0	0	0	3230	4	2	1	1	1	1
1	34.4	64	160	25	1	40.4	2	3	1	42	stagnation	0	3	1	0	0	non	non	non	1	1	0				7	1	2	0	0	0	0	0	0	0	0	1	0	7.2	6.6	0	0	3630	6	2	1	1	2	0
2	28.5	55	172	19	3	40.1	2	4	1	32	NR	0	3	1	0	1	liquide	non	non	2	2	0	OLIGOAMNIOS		PGE2	7	1	2	0	0	0	0	0	0	2	0	1	1	7.22	5	5	0	2660	6	5	5	1	1	1
1	29.9	58	165	21	1	39.5	2	2	1	15	ARCF	0	3	0	0	0	non	non	non	1	2	0				5	0	0	0	0	1	0	0	0	1	0	1	1	0	0	0	0	2900	4	1	1	1	1	1
2	32	61	157	25	1	40	2	2	1	32	ARCF	0	3	0	0	1	DG	non	non	2	3	5	RPM		PGE2	6	3	0	0	1	0	0	0	0	0	0	1	0	7.3	3.7	5	1	3410	5	1	2	1	1	1
1	37.1	48	166	17	1	41	2	2	1	20	stagnation	0	3	0	0	1	anomalie_poids	non	non	1	3	2				6	1	0	0	0	1	0	0	0	2	0	1	0	7.23	4	0	0	2620	4	2	4	1	1	1
1	37.1	80	172	27	1	39.6	2	2	1	65	stagnation	0	3	0	1	0	non	non	non	1	2	0				9	1	1	1	0	1	0	0	0	2	0	1	0	0	0	0	0	4150	3	2	1	1	1	1
2	35.6	76	170	26	4	40.1	2	3	1	62	ARCF	0	3	1	0	1	DG	non	non	2	1	0	DG SOUS INSULINE DESEQUILIBRE		PGE2	1	0	0	3	0	0	0	0	0	2	0	1	1	7.19	6.8	1	0	3330	6	1	2	3	2	0
1	31.2	76	164	28	1	40.4	3	2	2	57	GG	0	3	0	0	0	non	non	non	1	3	4				4	1	0	0	1	0	0	0	0	2	0	1	0	7.29	5	0	0	3440	3	5	1	1	1	1
1	28.3	63	169	22	2	40.3	2	2	1	97	Patho_mater	0	3	0	0	0	non	non	non	1	3	2				10	1	0	2	1	0	0	0	0	2	0	1	1	7.26	3.9	0	0	3450	5	3	1	1	1	1
2	30.6	86	160	34	1	39	4	5	3	34	placenta	1	0	1	0	1	DG	MACROSOMIE	non	2	2	0	DT2	MACROSOMIE	PGE2	19	1	0	1	0	1	0	0	0	2	0	1	0	0	0	0	0	3470	5	5	2	1	1	1
2	31.7	61	168	22	1	40.6	2	2	1	37	ARCF	0	3	0	0	1	anomalie_poids	RCIU	non	2	2	0	FENETRE THERAPEUTIQUE	RCIU	PGE2	4	0	0	0	1	0	0	0	0	0	0	1	0	7.24	6.9	0	0	2780	4	1	4	1	1	1
1	25.3	51	163	19	2	39.5	2	3	1	63	ARCF	0	3	0	0	0	non	non	non	1	2	0				8	0	0	0	1	0	0	0	0	0	0	1	1	7.29	3.6	0	0	3100	3	1	1	1	1	1
2	40.5	65	162	25	3	41.4	3	4	2	40	placenta	1	0	1	0	1	liquide	non	non	2	1	0	ANAMNIOS	TDEP	PGE2	.5	1	1	0	0	0	0	0	0	0	0	1	1	7.09	10	0	1	3930	5	5	5	1	2	0
1	26.1	82	165	30	1	39.4	2	3	1	22	ARCF	0	3	0	0	0	non	non	non	1	2	0				7	1	0	0	0	1	0	0	0	0	0	1	1	0	0	0	0	3410	3	1	1	1	1	1
1	28.3	55	169	19	1	39	2	2	1	71	ARCF	0	3	0	0	0	non	non	non	1	1	0				3	3	0	0	0	0	0	0	0	0	0	1	1	7.32	1.5	0	0	3100	4	1	1	1	2	0
2	34.4	57	164	21	1	38.1	2	3	1	48	Patho_mater	0	3	1	0	1	HTA	non	non	2	3	2	CYTOLYSE HEP		PGE2	5	3	1	0	1	0	0	0	0	2	0	1	1	7.14	6	0	0	3220	5	3	3	1	1	1
1	27.8	68	162	26	1	40.1	2	4	1	62	stagnation	0	3	1	0	0	non	non	non	1	3	2				8	1	1	0	1	0	1	0	0	0	0	1	0	7.36	2.4	0	0	3070	3	2	1	1	1	1
1	36.1	53	168	19	3	39.5	2	3	1	52	ARCF	0	3	1	0	0	non	non	non	1	3	2				5	3	0	0	1	0	0	0	0	2	0	1	1	7.25	4.4	0	0	3180	4	1	1	1	1	1
1	29.6	66	162	25	1	40.1	2	3	1	42	ARCF	0	3	1	0	0	non	non	non	1	2	0				6	3	0	0	0	1	1	0	0	2	0	1	1	0	0	0	0	3370	4	1	1	1	1	1
1	27.1	58	170	20	1	39.6	2	2	1	50	ARCF	0	3	0	0	0	non	non	non	1	2	0				4	1	1	0	1	1	0	0	0	0	0	1	0	0	0	0	0	3580	3	1	1	1	1	1
1	34.5	64	173	21	1	40.2	2	4	1	49	ARCF	0	3	1	0	0	non	non	non	1	2	0				2	3	0	0	0	1	0	0	0	2	0	1	1	7.32	4.2	0	0	3450	2	1	1	1	1	1
2	37.5	65	162	25	1	39.4	2	2	1	61	ARCF	0	3	0	0	1	non	non	non	0	0	0	DOUTE DATE RPM		PGE2	0	3	0	0	0	0	0	0	0	2	0	1	0	0	0	0	1	3320	6	1	1	2	3	0
2	40.5	54	153	23	4	38.6	2	2	1	183	ARCF	0	3	0	0	1	DG	non	non	0	0	0	DG SOUS INSULINE DESEQUILIBRE		PGE2	0	4	0	0	0	0	0	0	0	0	0	1	1	0	0	0	0	2850	5	1	2	2	3	0
1	35.8	50	168	18	1	40.4	2	6	1	40	placenta	0	3	1	0	0	non	non	non	1	3	2				6.2	1	0	0	1	0	0	0	0	0	0	1	1	7.1	6.8	0	0	3550	5	5	1	1	1	1
1	30.7	55	160	21	3	40.2	2	2	1	36	placenta	0	3	0	0	0	non	non	non	1	2	0				5	0	0	0	0	1	1	0	0	2	0	1	0	7.35	4.7	0	0	3200	7	5	1	1	1	1
1	34.7	47	155	20	1	38.4	2	2	1	35	Patho_mater	0	3	0	0	0	non	non	non	1	3	2				4	0	0	0	0	1	0	0	0	0	0	1	1	7.14	6.3	0	0	2810	4	3	1	1	1	1
1	30	67	168	24	1	39.5	2	2	1	35	ARCF	0	3	0	0	0	non	non	non	1	2	0				9	1	0	0	0	1	1	0	0	0	0	1	1	7.33	3.5	0	0	3220	4	1	1	1	1	1
1	34	67	160	26	2	38	2	3	1	33	stagnation	0	3	1	1	0	non	non	non	1	1	0				9	3	0	2	0	0	0	0	0	2	0	1	1	7.34	2.1	0	0	3720		2	1	1	2	0
2	27	58	162	22	1	37.2	2	2	1	29	ARCF	0	3	0	0	1	DG	MACROSOMIE	non	2	1	0	DT1		PGE2	13	1	0	0	0	0	0	0	0	0	0	1	0	7.09	7.3	5	1	4090	6	1	2	1	2	0
2	36.2	86	170	30	1	38.3	3	2	2	43	GG	0	3	0	0	1	DG	non	non	2	0	0	DT2 SOUS INSULINE		PGE2	0	4	0	0	0	0	0	0	0	2	0	1	1	0	0	0	0	3790	6	5	2	1	3	0
1	33.7	45	155	19	3	38.6	2	3	1	37	bassin	0	3	1	0	0	non	non	non	1	1	0				1	4	0	0	0	0	0	0	0	0	0	1	1	0	0	0	0	2640	5	5	1	2	2	0
1	30.3	81	169	28	1	39.2	3	3	2	36	Patho_mater	1	1	0	0	0	non	non	non	1	2	0				3	1	0	0	0	1	0	0	0	2	0	1	1	0	0	0	0	3690	4	3	1	1	1	1
2	38.6	64	168	23	1	39.5	2	4	1	101	stagnation	0	3	1	0	1	DG	non	non	2	3	2	DG SOUS INSULINE		PGE2	8	1	0	0	1	0	0	0	0	0	0	1	0	7.27	3	0	0	3240	4	2	2	1	1	1
1	33.4	74	170	26	1	40.2	2	2	1	36	ARCF	0	3	0	0	0	non	non	non	1	3	3				7	3	0	0	1	0	0	0	0	0	0	1	0	0	0	0	0	3620	3	1	1	1	1	1
1	31.8	54	160	21	1	38.1	2	3	1	30	stagnation	0	3	1	0	0	non	non	non	1	1	0				4.5	1	0	0	0	0	0	0	0	0	0	1	1	7.26	5.9	0	0	3720	4	2	1	1	2	0
2	35.9	65	173	22	3	41.4	4	4	3	36	ARCF	1	0	1	0	0	non	non	non	2	1	0	OLIGOAMNIOS	RCF PEU OSCILLANT	PGE2	3	1	3	0	0	0	0	0	0	0	0	1	0	7.29	3.7	0	0	3450	4	1	1	1	2	0
2	38.4	82	165	30	1	40.2	2	2	1	37	stagnation	0	3	0	0	1	DG	non	non	2	1	0	DG SOUS INSULINE		PGE2	6	1	0	0	0	0	0	0	0	0	0	1	1	7.29	2.5	0	0	3600	5	2	2	1	2	0
1	31.2	53	158	21	1	40.6	2	2	1	33	stagnation	0	3	0	0	0	non	non	non	1	2	0				5.5	0	0	0	1	1	0	0	0	2	0	1	0	0	0	0	0	3590	3	2	1	1	1	1
2	30.9	67	173	22	1	41.5	2	2	1	29	ARCF	0	3	0	0	0	non	non	non	2	2	0	grossesse prolongée (> = 41 sem)		PGE2	4	1	0	0	1	0	0	0	0	2	0	1	0	7.16	6.6	1	0	4230	4	1	1	1	1	1
1	37.9	74	173	25	3	40	3	4	2	162	siege	1	1	1	0	1	HTA	HEP B	non	1	1	0				5	3	1	2	0	0	0	0	0	0	0	1	1	7.23	3.6	0	0	3470	5	4	3	1	2	0
1	31.1	61	167	22	1	40.3	2	2	1	24	stagnation	0	3	0	0	0	non	non	non	1	3	2				6	1	0	0	0	1	0	0	0	2	0	1	0	7.23	4.8	0	0	3370	4	2	1	1	1	1
1	31.8	50	160	20	1	40.2	2	2	1	23	siege	0	3	0	0	0	non	non	non	1	1	0				6	1	0	0	0	0	0	0	0	2	0	1	0	7.3	2.4	1	0	3080	5	4	1	1	2	0
1	31.1	91	160	36	3	41.3	2	6	1	18	ARCF	0	3	1	0	1	DG	non	non	1	3	1				6	1	0	1	1	1	0	0	0	2	0	1	1	7.18	5.4	0	0	3400	4	1	2	1	1	1
2	38.2	65	168	23	1	39.4	2	2	1	24	Patho_mater	0	3	0	0	1	DG	SOUS ASPEGIC	INF U	2	1	0	DG SOUS DAONIL		PGE2	6	3	0	0	0	0	0	0	0	2	0	1	0	7.09	7.2	1	0	2820	5	3	2	1	2	0
2	35.5	56	160	22	1	37.3	3	3	2	58	ARCF	1	1	0	0	1	anomalie_poids	SOUS ASPEGIC	non	2	2	0	RPM		synto	1.5	3	0	0	0	0	0	0	0	2	0	1	0	0	0	0	0	2420	4	1	4	1	1	1
2	32.1	50	154	21	2	38.2	2	2	1	40	siege	0	3	0	0	1	anomalie_poids	SOUS ASPEGIC	non	2	3	2	OLIGOAMNIOS	D MAF	PGE2	3	1	3	0	0	1	0	0	0	0	0	1	0	7.09	8.7	5	1	2550	7	4	4	1	1	1
2	36	73	170	25	4	41	4	6	3	80	ARCF	1	1	1	0	1	non	non	non	2	2	0	OLIGOAMNIOS	D MAF	PGE2	4	0	0	0	0	1	0	0	0	2	0	1	1	0	0	0	0	3380	5	1	1	1	1	1
1	36.6	58	157	24	1	40.4	2	2	1	27	stagnation	0	3	0	0	1	non	non	non	1	1	0				7	1	0	0	0	0	0	0	0	2	0	1	1	0	0	0	0	3830	4	2	1	1	2	0
1	30.6	88	164	33	1	40.4	2	2	1	54	siege	0	3	0	0	0	non	non	non	1	1	0				4.5	3	0	0	0	0	0	0	0	0	0	1	1	7.16	8.7	0	0	3320	5	4	1	1	2	0
1	35.6	60	165	22	1	39.3	2	3	1	31	NR	0	3	1	0	0	non	non	non	1	1	0				5	3	0	0	0	0	0	0	0	2	0	1	1	0	0	0	0	3290	4	5	1	1	2	0
2	31.9	76	164	28	1	39.4	2	3	1	44	siege	0	3	1	0	1	prot	TA LABILES	non	2	2	0	PROTEINURIE		PGE2	7	3	0	0	0	1	0	0	0	0	0	1	1	0	0	0	0	3290	5	4	5	1	1	1
1	31.5	58	165	21	4	40.3	2	2	1	36	ARCF	0	3	0	0	0	non	non	non	1	1	0				4.5	3	0	0	0	0	0	0	0	2	0	1	1	7.22	6.1	5	0	3400	4	1	1	1	2	0
2	31.5	63	163	24	3	40	2	2	1	27	ARCF	0	3	0	0	1	DG	non	non	2	1	0	DG SOUS INSULINE		PGE2	2	1	0	0	0	0	0	1	0	2	0	1	0	7.18	5.2	0	0	3120	5	1	2	1	2	0
1	39.3	75	156	31	1	39.4	2	3	1	39	stagnation	0	3	1	0	1	DG	non	non	1	2	0				4	1	0	0	1	0	0	0	0	0	0	1	1	0	0	5	1	2810	4	2	2	1	1	1
1	39.2	57	175	19	2	39.5	2	2	1	48	siege	0	3	0	0	1	autre	non	non	1	3	2				6	1	0	1	1	0	0	0	0	0	0	1	0	7.28	3.4	0	0	3080	4	4	5	1	1	1
1	41.7	56	156	23	4	40.2	2	2	1	62	convenance	0	3	0	0	0	non	non	non	1	1	0				3	4	0	0	0	0	0	0	0	2	0	1	0	7.29	1.9	0	0	3090	5	5	1	1	2	0
1	35.9	61	166	22	1	39.3	2	3	1	35	ARCF	0	3	1	0	1	non	non	non	1	2	0				4	1	0	1	0	1	1	0	0	0	0	1	0	7.3	5.7	0	0	3520		1	1	1	1	1
1	30.1	56	153	24	4	40.5	2	2	1	47	stagnation	0	3	0	0	1	anomalie_poids	non	non	1	3	2				6	0	1	0	1	1	0	0	0	0	0	1	0	7.08	7.5	1	0	2900	5	2	4	1	1	1
1	28.7	67	156	28	4	40	2	2	1	77	stagnation	0	3	0	0	1	autre	non	non	1	1	0				5.5	1	1	0	0	0	0	0	0	0	0	1	1	7.3	2.3	0	1	3220	6	2	5	1	2	0
1	32.3	71	163	27	3	41.1	2	2	1	68	ARCF	0	3	0	0	0	non	non	non	1	2	0				5	3	0	0	1	0	1	0	0	0	0	1	0	7.33	3.6	0	0	3150	3	1	1	1	1	1
2	36.4	55	163	21	1	41.6	2	3	1	46	ARCF	0	3	1	0	0	non	non	non	2	2	0	grossesse prolongée (> = 41 sem)		PGE2	4	0	0	0	0	1	0	0	0	0	0	1	0	0	0	0	0	3530	4	1	1	1	1	1
1	24.4	55	170	19	1	40.2	2	2	1	40	ARCF	0	3	0	0	1	seroconver	CU	SEROCONVERSION CMV	1	2	0				12.3	3	1	0	1	0	0	0	0	0	0	1	1	7.2	5.5	0	0	3570	3	1	5	1	1	1
2	41.1	93	160	36	4	39.4	2	2	1	58	Patho_mater	0	3	0	0	1	DG	CYTOLYSE HEPATIQUE	non	2	0	0	CYTOLYSE HEPTAIQUE		PGE2	0	4	0	0	0	0	0	0	0	2	0	1	1	7.06	7.6	0	0	2820	5	3	2	3	3	0
1	35.5	57	158	23	3	39.2	2	4	1	46	NR	0	3	1	0	0	non	non	non	1	3	2				5	3	0	0	1	0	0	0	0	0	0	1	0	7.22	4.7	0	0	3120	4	5	1	1	1	1
2	39.2	70	164	26	3	40.4	2	2	1	32	ARCF	0	3	0	0	0	non	non	non	2	0	0	CU ARCF		PGE2	0	4	0	0	0	0	0	0	0	0	0	1	1	7.08	8.8	1	0	3580	5	1	1	1	3	0
1	37.5	43	157	17	4	40.5	2	3	1	44	siege	0	3	1	0	0	non	non	non	1	3	2				7	1	0	0	1	0	0	0	0	2	0	1	0	7.24	4.5	0	0	3320	4	4	1	1	1	1
1	32.6	55	167	20	1	38.3	2	2	1	48	Patho_mater	0	3	0	1	1	DG	SOUS ASPEGIC	DG SOUS REGIME	1	2	0				6	1	3	0	0	1	0	0	0	0	0	1	0	0	0	0	0	2810	3	3	2	1	1	1
2	32	90	165	33	1	40.1	2	2	1	31	siege	0	3	0	0	1	DG	non	non	2	1	0	DG SOUS REGIME DAONIL DESEQUILIBRE		PGE2	10.5	1	1	0	0	0	0	0	0	1	0	1	1	7.2	6.5	0	0	3720	6	4	2	1	2	0
1	25	56	164	21	2	40.2	3	4	2	73	stagnation	1	1	1	0	1	non	non	non	1	2	0				4	0	1	0	1	0	0	0	0	1	0	1	0	7.25	4.3	0	0	2930	3	2	1	1	1	1
1	27.6	43	155	18	2	40	2	2	1	64	ARCF	0	3	0	0	0	non	non	non	1	1	0				8	1	0	0	0	0	0	0	0	2	0	1	1	7.19	5.9	0	0	3180	4	1	1	1	2	0
1	34.5	53	168	19	3	41.3	2	2	1	66	placenta	0	3	0	0	0	non	non	non	1	3	2				7	1	1	3	1	1	0	0	1	2	0	1	0	0	0	0	0	3590	4	5	1	1	1	1
2	36.7	69	163	26	1	39.1	2	2	1	58	ARCF	0	3	0	0	0	non	non	non	2	0	0	ARCF		PGE2	0	4	0	0	0	0	0	0	0	2	0	1	0	7.19	5.5	0	0	3050	6	1	1	1	3	0
2	28	54	174	18	1	38.5	2	2	1	48	siege	0	3	0	0	1	DG	ADENOME SURENALAIEN	GALAUCOMME	2	2	0	PATHO MAT SURENALIENNE		PGE2	6	1	0	0	0	0	0	0	0	2	0	1	1	0	0	0	0	3380	3	4	2	1	1	1
1	31.1	80	165	29	3	39.3	2	4	1	47	ARCF	0	3	1	0	0	non	non	non	1	2	0				7	1	0	0	0	1	0	0	0	2	0	1	0	0	0	0	0	3060	3	1	1	1	1	1
1	30.7	50	160	20	3	40.5	2	3	1	24	ARCF	0	3	1	0	0	non	non	non	1	2	0				5.3	1	0	0	1	1	0	0	0	1	0	1	1	0	0	0	0	3900	4	1	1	1	1	1
2	40.3	86	165	32	3	39.1	3	4	2	85	ARCF	1	1	1	0	1	DG	non	non	2	3	2	DG SOUS INSULINE		synto	7	1	0	1	1	0	0	0	0	0	0	1	1	0	0	0	0	3200	3	1	2	1	1	1
1	37.1	65	154	27	3	37.6	2	3	1	72	ARCF	0	3	1	0	1	DG	MACROSOMIE	non	1	2	0				5	3	0	0	0	0	1	0	0	0	0	1	1	7.24	6.6	0	1	3220	7	1	2	1	1	1
1	33.3	53	163	20	1	40.2	2	3	1	68	siege	0	3	1	0	0	non	non	non	1	3	2				6	0	0	0	1	0	0	0	0	2	0	1	0	7.23	4.9	0	0	3450	5	4	1	1	1	1
1	39.9	60	164	22	1	41.1	2	4	1	40	stagnation	1	0	1	0	0	non	non	non	1	3	2				5	3	1	0	1	0	0	0	0	0	0	1	1	7.21	4.4	0	0	3700	4	2	1	1	1	1
2	28.7	60	166	22	3	40.2	2	2	1	23	ARCF	0	3	0	0	0	non	non	non	2	1	0	ARCF		PGE2	1	1	0	0	0	0	0	0	0	2	0	1	1	7.22	3.1	0	0	3360	6	1	1	1	2	0
2	28.6	100	172	34	3	41.1	2	2	1	33	transverse	0	3	0	0	1	non	non	non	2	1	0	grossesse prolongée (> = 41 sem)		PGE2	0	4	3	0	0	0	0	0	0	0	0	1	0	0	0	0	0	3500	10	5	1	2	2	0
1	24.8	55	150	24	1	39.4	3	5	2	38	stagnation	1	1	1	0	0	non	non	non	1	3	2				4	1	0	0	0	0	1	0	0	2	0	1	1	7.2	4.4	0	0	3490	3	2	1	1	1	1
2	30.7	65	163	24	1	41.1	2	4	1	53	siege	0	3	1	0	1	non	non	non	2	3	1	ANAMNIOS	TDEP	PGE2	2	1	0	0	1	0	0	0	0	2	0	1	1	7.22	4.8	0	0	3140	5	4	1	1	1	1
2	38.7	57			3	39.5	2	3	1	148	NR	0	3	1	0	1	DG	TERME INCERTAIN	non	2	1	0	OLIGOAMNIOS	TERME INCERTAIN	PGE2	2	1	2	0	0	0	0	0	0	2	0	1	1	7.13	7.9	4	0	2840	7	5	2	1	2	0
1	29.7	80	156	33	1	40.3	2	3	1	52	Patho_mater	0	3	1	0	1	non	non	non	1	1	0				6	0	0	0	0	0	0	0	0	2	0	1	0	7.25	1.5	0	0	3500	5	3	1	1	2	0
1	28.4	78	163	29	4	40.4	3	3	2	46	ARCF	1	1	0	0	0	non	non	non	1	2	0				1	0	1	0	1	1	0	0	0	2	0	1	1	7.16	6.8	0	0	3040	3	1	1	4	1	1
2	34.5	90	155	37	1	39	2	2	1	134	stagnation	0	3	0	0	1	DG	MACROSOMIE	non	2	1	0	MACROSOMIE	DG SOUS INSULINE	synto	8.5	1	0	3	0	0	0	0	1	0	1	1	1	7.28	5.2	0	0	3170	8	2	2	1	2	0
2	34.3	111	170	38	1	37	2	2	1	114	Patho_mater	0	3	0	0	1	HTA	MAP	non	2	0	0	PE		PGE2	0	4	0	0	0	0	0	0	0	0	0	1	0	7.05	7.1	0	0	2760	5	3	3	1	3	0
1	32.2	72	156	30	1	39.5	2	3	1	52	stagnation	0	3	1	0	0	non	non	non	1	2	0				6	1	0	0	0	1	0	0	0	0	0	1	0	0	0	0	0	3180	3	2	1	1	1	1
1	32.4	66	165	24	3	37.1	2	3	1	39	ARCF	0	3	1	0	1	DG	non	non	1	1	0				3.3	1	1	0	0	0	0	0	0	2	0	1	1	7.2	6.8	0	0	3170	6	1	2	1	2	0
1	22.7	55	160	21	3	40.4	2	2	1	17	ARCF	0	3	0	0	1	thrombopenie	non	non	1	1	0				8.5	1	1	0	0	0	0	0	0	0	0	1	0	7.25	6.5	1	0	3250	5	1	5	1	2	0
2	28.5				1	37.4	1	2	1	12	ARCF	0	3	0	0	0	non	non	non	2	0	0	ATCD =DETRESSE MATERNELLE		PGE2	0	4	0	0	0	0	0	0	0	0	0	1	0	0	0	0	0	3070	6	1	1	2	3	0
1	26.6	50	167	18	1	40.2	2	3	1	39	stagnation	0	3	1	0	0	non	non	non	1	3	2				3	3	3	0	1	1	0	0	0	2	0	1	0	7.2	6.3	0	0	3120	3	2	1	1	1	1
2	32.2	80	150	36	3	41.5	2	5	1	71	ARCF	0	3	1	0	0	non	non	non	2	0	0	RPM		PGE2	0	4	0	0	0	0	0	0	0	2	0	1	1	0	0	0	0	3060	5	1	1	2	3	0
1	30.5	56	166	20	1	38.5	2	2	1	26	Patho_mater	0	3	0	0	1	prot	PROT	non	1	2	0				4	3	0	0	1	0	1	0	0	0	0	1	1	0	0	0	0	3140	3	3	5	1	1	1
2	36.7	80	170	28	3	41.6	2	3	1	119	Patho_mater	0	3	0	0	1	prot	PROT ISOLE	non	2	0	0	TDEP		PGE2	0	4	0	0	0	0	0	0	0	2	0	1	1	7.3	1.9	0	0	3700	6	3	5	1	3	0
2	26	74	158	30	3	41.6	2	2	1	36	ARCF	0	3	0	0	0	non	non	non	2	2	0	grossesse prolongée (> = 41 sem)		PGE2	8	1	1	0	0	1	0	0	0	2	0	1	0	7.09	8.8	0	0	3430		1	1	1	1	1
1	34	54	170	19	3	39	3	5	2	57	NR	1	1	1	0	1	non	non	non	1	2	0				4	1	0	0	0	0	0	0	0	0	0	1	1	7.22	3.4	0	0	3220	3	5	1	1	1	1
2	35.1	47	157	19	1	39.1	2	3	1	28	Patho_mater	0	3	1	0	1	anomalie_poids	SOUS ASPEGIC	non	2	3	2	RCIU		synto	8	1	1	0	1	0	0	0	0	1	0	1	1	0	0	0	0	2510	6	3	4	1	1	1
2	30.9	68	162	26	3	41.2	2	3	1	24	ARCF	0	3	1	0	1	non	non	non	2	1	0	grossesse prolongée (> = 41 sem)	DIM LA	synto	7	1	2	0	0	0	0	0	0	2	0	1	1	7.3	2.9	1	1	3660	5	1	1	1	2	0
1	32.9	80	161	31	3	38.3	2	2	1	23	stagnation	0	3	0	0	0	non	non	non	1	3	3				3	3	0	0	0	1	0	0	0	0	0	1	1	0	0	0	0	2730	3	2	1	1	1	1
1	35.6	65	165	24	3	41.1	4	4	3	45	front	1	0	1	0	0	non	non	non	1	2	0				5	1	0	0	0	1	0	0	0	2	0	1	1	7.27	3	0	0	3580	4	5	1	1	1	1
1	39	55	154	23	3	38.2	2	2	1	32	stagnation	0	3	0	0	0	non	non	non	1	1	0				2	4	2	0	0	0	0	0	0	2	0	1	1	7.27	2.7	3	0	2330	7	2	1	1	2	0
2	35.6	85	175	28	3	38.1	7	7	6	33	stagnation	1	0	0	0	1	DG	MACROSOMIE	non	2	2	0	DG SOUS INSULINE	MACROSOMIE	PGE2	6	1	0	0	0	1	0	0	0	2	0	1	0	0	0	0	0	3720	4	2	2	1	1	1
2	35.7	54	153	23	1	39.6	2	4	1	72	ARCF	0	3	1	0	0	non	non	non	2	0	0	RPM		PGE2	0	4	0	0	0	0	0	0	0	0	0	1	1	7.16	6.5	0	0	3035	7	1	1	2	3	0
1	32.6	102	162	39	1	41.2	2	2	1	16	siege	0	3	0	0	0	non	non	non	1	1	0				7	1	1	0	0	0	0	0	0	0	0	1	1	0	0	0	0	3740	5	4	1	1	2	0
2	27.3	60	158	24	3	41.2	2	5	1	110	ARCF	0	3	1	0	1	thrombopenie	non	non	2	1	0	grossesse prolongée (> = 41 sem)		synto	8	1	0	3	0	0	0	0	0	0	0	1	0	7.35	1.6	0	0	3790	5	1	5	1	2	0
1	28.3	63	169	22	2	40.3	2	2	1	97	NR	0	3	0	0	0	non	non	non	1	3	2				20	1	0	2	1	0	0	0	0	2	0	1	1	7.26	3.9	0	0	3450	5	5	1	1	1	1
1	31.9	64	160	25	4	38.3	2	2	1	50	convenance	0	3	0	0	1	non	non	non	1	1	0				4	3	0	0	0	0	0	0	0	2	0	1	1	7.28	2.8	0	0	2430	4	5	1	1	2	0
2	26.4	115	167	41	2	40	2	2	1	83	NR	0	3	0	0	1	DG	SEROCONVERSIO TOXO	DGSOUS INSULINE	2	1	0	DG SOUS INSULINE		PGE2	8	1	0	0	0	0	0	0	0	0	0	1	1	0	0	0	0	3530	7	5	2	1	2	0
1	34.6	66	165	24	1	39.1	2	2	1	41	stagnation	0	3	0	0	1	anomalie_poids	non	non	1	3	2				10	0	0	2	1	1	0	0	1	1	0	1	0	7.34	3.6	0	0	4130	6	2	4	1	1	1
1	29.6	47	153	20	1	39.1	3	3	2	46	siege	1	0	0	0	1	non	non	non	1	2	0				6	1	0	1	0	0	0	0	0	2	0	1	1	0	0	0	0	3190		4	1	1	1	1
1	39.4	58	168	21	1	38.6	2	2	1	77	ARCF	0	3	0	0	1	non	non	non	1	1	0				5	3	0	0	0	0	0	0	0	2	0	1	1	7.28	3.6	0	0	3615	5	1	1	1	2	0
1	28.3	63	170	22	3	39.6	2	2	1	15	stagnation	0	3	0	0	0	non	non	non	1	3	3				6	1	0	0	1	0	0	0	0	0	0	1	0	7.16	5.4	0	0	3490	3	2	1	1	1	1
1	29.3	60	156	25	3	40.5	2	3	1	45	ARCF	0	3	1	0	0	non	non	non	1	3	2				6	3	0	1	1	0	0	0	0	0	0	1	1	7.12	5.5	0	0	3700		1	1	1	1	1
2	32.8	80	170	28	3	40.2	2	4	1	106	ARCF	0	3	1	0	1	HTA	non	non	2	2	0	HTA SOUS TTT		PGE2	8	0	1	0	0	0	0	0	0	2	0	1	1	0	0	0	0	3640	7	1	3	1	1	1
1	39.7	52	154	22	1	38.1	4	4	3	219	Patho_mater	1	1	1	0	1	anomalie_poids	non	non	1	2	0				4	1	0	0	0	0	0	0	0	0	0	1	1	7.34	1.7	0	0	2380	3	3	4	1	1	1
1	29.3	70	165	26	3	40	3	3	2	24	ARCF	1	0	0	0	0	non	non	non	1	1	0				2.3	1	2	0	0	0	0	0	0	0	0	1	0	7.2	4.2	0	0	3190	4	1	1	1	2	0
1	39.2	83			3	38	3	2	2	57	GG	0	3	0	0	1	DG	VOMISSEMENTS CYTOLYSE	PSY	1	2	0				4	0	0	0	0	1	0	0	0	2	0	1	0	7.24	4.5	0	1	3030	6	5	2	1	1	1
[truncated: 10 more columns]
